# Supplementary material for: Climate mediates color morph turnover in a species exhibiting alternative reproductive strategies
Source: Sci Rep. 2022 May 19;12:8474. doi: 10.1038/s41598-022-12300-7 (PMC9120169; doi:10.1038/s41598-022-12300-7)
Supplement: Supplementary file 1 — Supplementary Information 1. [file 41598_2022_12300_MOESM1_ESM.xlsx]

## Sheet: spatial_complete
site_num	site_name	b_prop	o_prop	y_prop	n_blue	n_orange	n_yellow	n_total	lat	long	elev	yr_surveyed	tday_avg	tabs_max	temp_sd	precip_avg	precip_active	precip_sd	precip_cv	spat_pc1	spat_pc2
1	SanBernardinoNWF	0.842105	0.157895	0.473684	16	3	9	19	31.3427	-109.265	1139.8	2011	27.0509	37.8839	7.01412	0.960626	245.008	0.920549	0.958281	0.915746	-0.0539852
2	MalpaiRanch	0.772727	0.363636	0.272727	17	8	6	22	31.3355	-109.302	1161.7	2011	27.0509	37.8839	7.01412	0.960626	245.008	0.920549	0.958281	0.915746	-0.0539852
3	McDonaldRanch	0.923077	0.307692	0.230769	24	8	6	26	31.4746	-109.091	1438.3	2011	24.5784	35.6628	7.02989	1.17802	284.325	1.01611	0.862562	-0.505797	-0.989969
4	AppletonRanchWS	0.666667	0.166667	0.5	4	1	3	6	31.5885	-110.509	1458.4	2012	23.965	35.7292	6.6073	1.24473	307.151	1.16088	0.932636	-1.08886	1.10584
5	MillerCanyon	0.882353	0.0588235	0.176471	15	1	3	17	31.4265	-110.255	1554.2	2012	22.2982	33.8429	6.5139	1.69607	370.482	1.30691	0.770553	-1.05115	1.10151
6	AguaCaliente	0.705882	0.647059	0.411765	12	11	7	17	32.2832	-110.739	820.22	2015	26.635	38.7801	7.50773	0.928484	211.243	0.779167	0.839182	-1.05115	1.10151
7	Arivaca	0.8	0.2	0.5	8	2	5	10	31.4675	-111.267	1291.74	2015	26.4474	37.8576	6.86717	1.22233	297.527	1.12026	0.916498	-1.07499	1.03237
8	BearCanyonH	0.565217	0.0869565	0.608696	13	2	14	23	31.3943	-110.339	1865.38	2015	22.4655	34.0197	6.73977	1.53705	341.487	1.18799	0.772907	-0.242905	1.19185
9	BearTrail	0.833333	0.333333	0.166667	5	2	1	6	32.2637	-110.647	1182.01	2015	26.635	38.7801	7.50773	0.928484	211.243	0.779167	0.839182	-2.35979	0.118663
10	BearPicnic	1	0.25	0.5	4	1	2	4	32.3371	-110.692	1317.35	2015	26.635	38.7801	7.50773	0.928484	211.243	0.779167	0.839182	0.915746	-0.0539852
11	BoxCanyon	0.857143	0.428571	0.285714	6	3	2	7	31.8014	-110.764	1521.26	2015	25.5259	37.6577	6.9344	1.40939	324.586	1.14288	0.810899	0.915746	-0.0539852
12	Calabasas	0.714286	0.428571	0.428571	5	3	3	7	31.3927	-111.035	1205.79	2015	26.7146	38.1332	7.01771	1.1823	290.989	1.1218	0.948834	1.24414	1.0158
13	CampbellAve	0.833333	0.5	0.666667	5	3	4	6	32.3372	-110.928	899.16	2015	29.3039	41.1582	7.63044	0.802511	177.122	0.64528	0.804077	-0.950174	0.704737
14	CanadaDelOroA	0.9	0.6	0.3	9	6	3	10	32.3947	-110.977	756.82	2015	28.6162	40.6067	7.57166	0.956124	212.964	0.768814	0.804094	0.0465999	1.1883
15	Sunnyside	0.666667	0	0.5	4	0	3	6	31.4395	-110.401	1790.5	2015	23.3657	34.9206	6.77636	1.26648	299.615	1.08869	0.859622	1.99163	0.109717
16	Dodge	1	0.5	0.25	4	2	1	4	32.2714	-110.915	725.5	2015	29.3039	41.1582	7.63044	0.802511	177.122	0.64528	0.804077	0.842786	-0.89109
17	GardnerCanyonA	1	0.2	0.5	10	2	5	10	31.7211	-110.717	1497.79	2015	24.716	36.4441	6.83153	1.19729	288.786	1.05452	0.880756	1.39085	0.191973
18	LoneStarMine	0.9	0.6	0.3	9	6	3	10	31.8325	-110.37	1496.26	2015	26.535	38.2112	7.20932	0.967004	238.58	0.917239	0.948537	1.11159	0.315333
19	SycamoreCanyon	1	0	0.5	6	0	3	6	31.3878	-110.691	1664.51	2015	24.1955	35.6217	6.87796	1.23644	300.996	1.10775	0.89592	0.268029	-4.73218
20	PearceRd	0.666667	0.333333	0.333333	6	3	3	9	31.9071	-109.904	1435	2015	25.1046	37.1018	7.26861	0.990495	244.124	0.924819	0.933694	1.99163	0.109717
21	RomeroCanyon	1	0.444444	0.333333	9	4	3	9	32.4247	-110.905	860.15	2015	28.6162	40.6067	7.57166	0.956124	212.964	0.768814	0.804094	1.68213	-0.118983
22	SabinoCanyonRd	1	0.333333	0.166667	6	2	1	6	32.3133	-110.82	835.15	2015	28.5169	40.6416	7.56501	0.861034	189.299	0.702092	0.815405	-0.699497	0.684699
23	SabinoDam	0.923077	0.307692	0.230769	12	4	3	13	32.3149	-110.812	822.96	2015	28.5169	40.6416	7.56501	0.861034	189.299	0.702092	0.815405	-1.11446	1.01708
24	RillitoRiver	1	0.333333	0.111111	9	3	1	9	32.264	-110.841	754.38	2015	28.5169	40.6416	7.56501	0.861034	189.299	0.702092	0.815405	-2.64735	0.808829
25	PineryCanyonA	1	0	0.333333	3	0	1	3	31.9697	-109.322	1732.1	2015	20.7848	32.6494	6.99628	1.94502	452.163	1.52022	0.781599	-1.18859	-0.702431
26	PineryCanyonB	1	0	0.25	4	0	1	4	31.9702	-109.335	1704.2	2015	20.7848	32.6494	6.99628	1.94502	452.163	1.52022	0.781599	-3.86161	0.875071
27	Tanque20	1	0.25	0	4	1	0	4	32.3257	-110.543	1199.7	2015	26.3442	38.6047	7.46103	1.03104	236.312	0.868304	0.842161	1.65602	0.126935
28	Tanque14	0.75	0.25	0.5	3	1	2	4	32.2622	-110.65	1156.8	2015	26.635	38.7801	7.50773	0.928484	211.243	0.779167	0.839182	-2.88806	-2.38266
29	TanqueFalls	0.833333	0.416667	0.166667	10	5	2	12	32.2558	-110.654	956.46	2015	26.635	38.7801	7.50773	0.928484	211.243	0.779167	0.839182	0.683728	0.728257
30	PantanoRiver	0.5	0.5	0.5	4	4	4	8	32.2368	-110.838	774.9	2015	29.3695	41.6091	7.65344	0.802923	177.803	0.651603	0.811538	0.603379	1.03502
31	RinconCreek	0.75	0.25	0.5	3	1	2	4	32.1329	-110.734	877.21	2015	27.7777	39.974	7.57495	0.947832	215.022	0.800079	0.844114	-0.751206	0.297129
32	HoughtonRd	1	0.333333	0.333333	6	2	2	6	32.2907	-110.773	822.66	2015	28.5169	40.6416	7.56501	0.861034	189.299	0.702092	0.815405	-2.87428	0.458593
33	UniversityOfAZ	0.75	0.375	0.375	6	3	3	8	32.2308	-110.948	743.9	2015	29.7258	41.689	7.5174	0.765372	172.34	0.647283	0.84571	1.74833	-4.11343
34	AguaCalienteWest	0.571429	0.571429	0.571429	4	4	4	7	32.2824	-110.74	820.7	2015	26.635	38.7801	7.50773	0.928484	211.243	0.779167	0.839182	0.24733	-4.57675
35	AguirreSprings	0.642857	0.214286	0.5	9	3	7	14	32.3697	-106.562	1735.09	2016	22.6826	34.3878	7.97531	1.0552	271.923	0.957544	0.90745	-0.0992501	1.61015
36	AppletonRanch	0.916667	0.166667	0.583333	11	2	7	12	31.6134	-110.509	1457.05	2016	24.3485	35.6103	6.64183	1.25324	317.994	1.17881	0.940609	-1.1562	-1.96538
37	CanadaDelOroB	0.777778	0.777778	0.222222	7	7	2	9	32.3966	-110.977	756.82	2016	28.8519	40.4886	7.40917	1.02401	225.835	0.788267	0.769783	2.09518	0.164056
38	CapitalReefUT	0.75	0	0.5	3	0	2	4	38.2653	-111.257	2056.48	2016	18.3802	33.4905	9.4184	0.591265	142.694	0.393846	0.666107	0.25227	0.333191
39	CampVerde	0.769231	0.538462	0.153846	10	7	2	13	34.5768	-111.852	930.65	2016	27.6645	40.2956	7.97425	1.08989	229.979	0.713181	0.654362	-3.82042	0.00531418
40	GardnerCanyonB	0.333333	0.666667	0.333333	3	7	3	10	31.721	-110.719	1497.79	2016	24.9276	36.2436	6.65269	1.30869	322.334	1.14937	0.878259	-3.82042	0.00531418
41	LakeMary	0.818182	0.272727	0.818182	9	3	9	11	35.1927	-111.587	2083.26	2016	18.3264	31.3287	7.50171	1.39544	293.749	0.840201	0.602104	-4.24434	0.343305
42	MonumentValley	0.272727	0.454545	0.545455	3	5	6	11	37.0086	-110.307	1642.16	2016	21.7741	37.3103	9.45641	0.469421	101.79	0.314643	0.67028	1.65602	0.126935
43	NaturalBridges	0	0.8	0.466667	0	12	7	15	37.6024	-110.015	1877.53	2016	19.8908	35.8606	9.30913	0.776595	160.093	0.419543	0.540234	1.25245	0.177309
44	Nogales	0.625	0.625	0.375	5	5	3	8	31.3929	-110.985	1225.96	2016	27.3398	38.4942	6.94145	1.26542	325.259	1.22996	0.971975	0.599137	-0.0798883
45	TontoNF	0.7	0.3	0.5	7	3	5	10	33.7696	-110.987	1383.48	2016	22.0117	34.5868	7.53143	1.86672	339.708	1.28821	0.690091	1.39085	0.191973
46	SilverCityNM	0.615385	0	0.384615	8	0	5	13	32.5092	-108.539	1753.83	2016	23.5942	36.0901	7.67062	0.982713	233.683	0.800112	0.814187	1.65602	0.126935
47	NoonCreek	0.5	0.25	0.5	2	1	2	4	32.6689	-109.794	1559.3	2016	21.3051	33.3828	8.0233	1.14965	255.625	0.858894	0.747094	1.65602	0.126935
48	BigBendRanchSP	0.857143	0.142857	0	6	1	0	7	29.3014	-103.846	738.84	2017	30.0735	39.195	6.82809	0.76785	219.375	0.620193	0.807702	0.603379	1.03502
49	FranklinMtnTX	1	0	0	19	0	0	19	31.9151	-106.508	1590.86	2017	26.4501	38.4357	8.07437	0.748465	200.217	0.758801	1.01381	-0.0946252	-0.903909
50	GarnerSP	1	0	0	9	0	0	9	29.5953	-99.7438	547.57	2017	27.7129	36.9638	6.77419	1.85653	468.675	1.08534	0.58461	-1.3382	0.397664
51	GomezPeak	1	0	0	12	0	0	12	32.843	-108.284	2214.43	2017	21.6483	34.0011	7.3791	1.11915	282.618	0.954627	0.852992	-0.975351	0.60353
52	GuadalupeRiverSP	1	0	0	9	0	0	9	29.8673	-98.4982	344.43	2017	27.2408	36.8794	6.75266	2.3432	536.007	1.20476	0.514153	0.915746	-0.0539852
53	Portal	1	0	0	13	0	0	13	31.9811	-109.367	1660.46	2017	20.922	32.6738	6.83388	2.06954	490.432	1.61069	0.778284	0.564567	0.063942
54	RodeoNM	0.777778	0	0.333333	7	0	3	9	31.9395	-108.95	1357.43	2017	26.0498	38.1907	7.51042	0.967177	231.575	0.821027	0.848889	0.915746	-0.0539852
55	Wickenburg	0.833333	0.25	0.166667	10	3	2	12	33.9096	-112.676	586.85	2017	29.6689	42.2371	8.05015	0.864752	173.634	0.72212	0.83506	-2.56474	-0.921151
56	Yuma	0.363636	0.181818	0.545455	4	2	6	11	32.7284	-114.619	37.02	2017	32.3697	43.4853	7.75305	0.219895	37.5458	0.268181	1.21959	2.23886	0.471328
57	AppletonRanchHB	0.681818	0.0454545	0.590909	15	1	13	22	31.6134	-110.509	1457	2017	24.2524	35.3905	6.67746	1.24029	314.564	1.19144	0.96062	2.38839	-0.0478924
58	AppletonRanchLB	0.772727	0.0909091	0.409091	17	2	9	22	31.5944	-110.525	1493.9	2017	24.2524	35.3905	6.67746	1.24029	314.564	1.19144	0.96062	5.10762	1.64779

## Sheet: spatial_reduced
site_num	site_name	b_prop	o_prop	y_prop	n_blue	n_orange	n_yellow	n_total	lat	long	elev	yr_surveyed	tday_avg	tabs_max	temp_sd	precip_avg	precip_active	precip_sd	precip_cv	spat_pc1	spat_pc2
7	Arivaca	0.8	0.2	0.5	8	2	5	10	31.4675	-111.267	1291.74	2015	26.4474	37.8576	6.86717	1.22233	297.527	1.12026	0.916498	-1.07499	1.03237
14	CanadaDelOroA	0.9	0.6	0.3	9	6	3	10	32.3947	-110.977	756.82	2015	28.6162	40.6067	7.57166	0.956124	212.964	0.768814	0.804094	0.0465999	1.1883
17	GardnerCanyonA	1	0.2	0.5	10	2	5	10	31.7211	-110.717	1497.79	2015	24.716	36.4441	6.83153	1.19729	288.786	1.05452	0.880756	1.39085	0.191973
18	LoneStarMine	0.9	0.6	0.3	9	6	3	10	31.8325	-110.37	1496.26	2015	26.535	38.2112	7.20932	0.967004	238.58	0.917239	0.948537	1.11159	0.315333
40	GardnerCanyonB	0.333333	0.666667	0.333333	3	7	3	10	31.721	-110.719	1497.79	2016	24.9276	36.2436	6.65269	1.30869	322.334	1.14937	0.878259	-3.82042	0.00531418
45	TontoNF	0.7	0.3	0.5	7	3	5	10	33.7696	-110.987	1383.48	2016	22.0117	34.5868	7.53143	1.86672	339.708	1.28821	0.690091	1.39085	0.191973
41	LakeMary	0.818182	0.272727	0.818182	9	3	9	11	35.1927	-111.587	2083.26	2016	18.3264	31.3287	7.50171	1.39544	293.749	0.840201	0.602104	-4.24434	0.343305
42	MonumentValley	0.272727	0.454545	0.545455	3	5	6	11	37.0086	-110.307	1642.16	2016	21.7741	37.3103	9.45641	0.469421	101.79	0.314643	0.67028	1.65602	0.126935
56	Yuma	0.363636	0.181818	0.545455	4	2	6	11	32.7284	-114.619	37.02	2017	32.3697	43.4853	7.75305	0.219895	37.5458	0.268181	1.21959	2.23886	0.471328
29	TanqueFalls	0.833333	0.416667	0.166667	10	5	2	12	32.2558	-110.654	956.46	2015	26.635	38.7801	7.50773	0.928484	211.243	0.779167	0.839182	0.683728	0.728257
36	AppletonRanch	0.916667	0.166667	0.583333	11	2	7	12	31.6134	-110.509	1457.05	2016	24.3485	35.6103	6.64183	1.25324	317.994	1.17881	0.940609	-1.1562	-1.96538
51	GomezPeak	1	0	0	12	0	0	12	32.843	-108.284	2214.43	2017	21.6483	34.0011	7.3791	1.11915	282.618	0.954627	0.852992	-0.975351	0.60353
55	Wickenburg	0.833333	0.25	0.166667	10	3	2	12	33.9096	-112.676	586.85	2017	29.6689	42.2371	8.05015	0.864752	173.634	0.72212	0.83506	-2.56474	-0.921151
23	SabinoDam	0.923077	0.307692	0.230769	12	4	3	13	32.3149	-110.812	822.96	2015	28.5169	40.6416	7.56501	0.861034	189.299	0.702092	0.815405	-1.11446	1.01708
39	CampVerde	0.769231	0.538462	0.153846	10	7	2	13	34.5768	-111.852	930.65	2016	27.6645	40.2956	7.97425	1.08989	229.979	0.713181	0.654362	-3.82042	0.00531418
46	SilverCityNM	0.615385	0	0.384615	8	0	5	13	32.5092	-108.539	1753.83	2016	23.5942	36.0901	7.67062	0.982713	233.683	0.800112	0.814187	1.65602	0.126935
53	Portal	1	0	0	13	0	0	13	31.9811	-109.367	1660.46	2017	20.922	32.6738	6.83388	2.06954	490.432	1.61069	0.778284	0.564567	0.063942
35	AguirreSprings	0.642857	0.214286	0.5	9	3	7	14	32.3697	-106.562	1735.09	2016	22.6826	34.3878	7.97531	1.0552	271.923	0.957544	0.90745	-0.0992501	1.61015
43	NaturalBridges	0	0.8	0.466667	0	12	7	15	37.6024	-110.015	1877.53	2016	19.8908	35.8606	9.30913	0.776595	160.093	0.419543	0.540234	1.25245	0.177309
5	MillerCanyon	0.882353	0.0588235	0.176471	15	1	3	17	31.4265	-110.255	1554.2	2012	22.2982	33.8429	6.5139	1.69607	370.482	1.30691	0.770553	-1.05115	1.10151
6	AguaCaliente	0.705882	0.647059	0.411765	12	11	7	17	32.2832	-110.739	820.22	2015	26.635	38.7801	7.50773	0.928484	211.243	0.779167	0.839182	-1.05115	1.10151
1	SanBernardinoNWF	0.842105	0.157895	0.473684	16	3	9	19	31.3427	-109.265	1139.8	2011	27.0509	37.8839	7.01412	0.960626	245.008	0.920549	0.958281	0.915746	-0.0539852
49	FranklinMtnTX	1	0	0	19	0	0	19	31.9151	-106.508	1590.86	2017	26.4501	38.4357	8.07437	0.748465	200.217	0.758801	1.01381	-0.0946252	-0.903909
2	MalpaiRanch	0.772727	0.363636	0.272727	17	8	6	22	31.3355	-109.302	1161.7	2011	27.0509	37.8839	7.01412	0.960626	245.008	0.920549	0.958281	0.915746	-0.0539852
57	AppletonRanchHB	0.681818	0.0454545	0.590909	15	1	13	22	31.6134	-110.509	1457	2017	24.2524	35.3905	6.67746	1.24029	314.564	1.19144	0.96062	2.38839	-0.0478924
58	AppletonRanchLB	0.772727	0.0909091	0.409091	17	2	9	22	31.5944	-110.525	1493.9	2017	24.2524	35.3905	6.67746	1.24029	314.564	1.19144	0.96062	5.10762	1.64779
8	BearCanyonH	0.565217	0.0869565	0.608696	13	2	14	23	31.3943	-110.339	1865.38	2015	22.4655	34.0197	6.73977	1.53705	341.487	1.18799	0.772907	-0.242905	1.19185
3	McDonaldRanch	0.923077	0.307692	0.230769	24	8	6	26	31.4746	-109.091	1438.3	2011	24.5784	35.6628	7.02989	1.17802	284.325	1.01611	0.862562	-0.505797	-0.989969

## Sheet: timeseries_complete
yr_surveyed	site_name	b_prop	o_prop	y_prop	n_blue	n_orange	n_yellow	n_total	tday_avg	tabs_max	temp_sd	precip_avg	precip_active	precip_sd	precip_cv	time_pc1	time_pc2
2010	HB	0.75	0.416667	0.375	18	10	9	24	23.1066	35.9	9.41719	1.28466	325.901	1.20693	0.939493	-1.9181	-2.72718
2011	HB	0.565217	0.173913	0.521739	13	4	12	23	24.5592	36.9	9.63929	1.26441	309.655	1.14394	0.904725	-0.0365556	-0.183352
2012	HB	0.448276	0.137931	0.586207	13	4	17	29	24.7855	38.9	9.86063	1.30287	313.592	1.1562	0.887427	2.08576	-0.0368378
2013	HB	0.5	0.194444	0.638889	18	7	23	36	24.1814	38.7	9.71565	1.24795	318.375	1.14657	0.918766	0.438562	-0.765842
2014	HB	0.309524	0.214286	0.738095	13	9	31	42	24.6863	38	9.07664	1.30753	305.72	1.10787	0.847299	1.15071	1.60257
2015	HB	0.3659	0.170732	0.609756	15	7	25	41	24.2345	37	8.81634	1.16176	283.513	1.05828	0.910932	-2.80213	2.30498
2016	HB	0.6875	0.1875	0.5625	11	3	9	16	24.5566	38.1	9.53997	1.28986	318.723	1.14816	0.890143	1.08174	-0.194343
2010	LB	0.6154	0.346154	0.538462	16	9	14	26	23.1066	35.9	9.41719	1.28466	325.901	1.20693	0.939493	-1.9181	-2.72718
2011	LB	0.529412	0.176471	0.588235	9	3	10	17	24.5592	36.9	9.63929	1.26441	309.655	1.14394	0.904725	-0.0365556	-0.183352
2012	LB	0.5	0.166667	0.566667	15	5	17	30	24.7855	38.9	9.86063	1.30287	313.592	1.1562	0.887427	2.08576	-0.0368378
2013	LB	0.705882	0.264706	0.411765	24	9	14	34	24.1814	38.7	9.71565	1.24795	318.375	1.14657	0.918766	0.438562	-0.765842
2014	LB	0.372549	0.235294	0.568627	19	12	29	51	24.6863	38	9.07664	1.30753	305.72	1.10787	0.847299	1.15071	1.60257
2015	LB	0.4286	0.285714	0.571429	15	10	20	35	24.2345	37	8.81634	1.16176	283.513	1.05828	0.910932	-2.80213	2.30498
2016	LB	0.642857	0.142857	0.642857	18	4	18	28	24.5566	38.1	9.53997	1.28986	318.723	1.14816	0.890143	1.08174	-0.194343
2010	NB	0.647059	0.294118	0.352941	11	5	6	17	23.1066	35.9	9.41719	1.28466	325.901	1.20693	0.939493	-1.9181	-2.72718
2011	NB	0.695652	0.130435	0.391304	16	3	9	23	24.5592	36.9	9.63929	1.26441	309.655	1.14394	0.904725	-0.0365556	-0.183352
2012	NB	0.580645	0.129032	0.354839	18	4	11	31	24.7855	38.9	9.86063	1.30287	313.592	1.1562	0.887427	2.08576	-0.0368378
2013	NB	0.809524	0.285714	0.52381	17	6	11	21	24.1814	38.7	9.71565	1.24795	318.375	1.14657	0.918766	0.438562	-0.765842
2014	NB	0.538462	0.192308	0.461538	14	5	12	26	24.6863	38	9.07664	1.30753	305.72	1.10787	0.847299	1.15071	1.60257
2015	NB	0.5263	0.210526	0.578947	10	4	11	19	24.2345	37	8.81634	1.16176	283.513	1.05828	0.910932	-2.80213	2.30498
2016	NB	0.714286	0.142857	0.428571	15	3	9	21	24.5566	38.1	9.53997	1.28986	318.723	1.14816	0.890143	1.08174	-0.194343

## Sheet: climatechange_complete
site_name	lat	long	elev	past_yr	pres_yr	d_year	n_past	n_pres	n_blue_past	n_blue_pres	past_bprop	pres_bprop	d_bprop	d_tday_avg	d_tabs_max	d_temp_sd	d_precip_avg	d_precip_active	d_precip_sd	d_precip_cv
AguaCaliente	32.2832	-110.739	820.22	1963	2015	52	14	17	10	12	0.714286	0.705882	-0.00840336	0.964559	1.80569	0.344538	-0.0395468	-6.66103	-0.035789	-0.00268795
AguaWest	32.2824	-110.74	820.7	1987	2015	28	10	7	8	4	0.8	0.571429	-0.228571	1.01618	1.56836	0.26959	-0.110985	-25.6975	-0.0353582	0.0555846
CampbellRd	32.3372	-110.928	899.16	1966	2015	49	4	6	2	5	0.5	0.833333	0.333333	1.44939	1.59947	0.268659	-0.0111789	0.619333	0.022292	0.038443
SabinoCanyon	32.3133	-110.82	835.15	1952	2015	63	46	6	43	6	0.934783	1	0.0652174	1.19228	1.49303	0.212089	-0.0859857	-24.2656	-0.0330381	0.0391492
SabinoDam	32.3149	-110.812	822.96	1960	2015	55	15	13	13	12	0.866667	0.923077	0.0564103	1.08265	1.46181	0.365593	-0.0516926	-10.4346	-0.00516598	0.0405208
UniversityOfAZ1	32.2308	-110.948	743.9	1963	2015	52	7	8	3	6	0.428571	0.75	0.321429	0.923628	1.71553	0.292584	-0.0282019	-4.01553	-0.0214111	0.0030741
UniversityOfAZ2	32.2316	-110.949	741	1987	2015	28	6	8	3	6	0.5	0.75	0.25	0.960671	1.49517	0.225983	-0.0875957	-19.0435	-0.0466855	0.0321173
RillitoRiver	32.264	-110.841	754.38	1962	2015	53	6	9	3	9	0.5	1	0.5	0.930576	1.48406	0.445326	-0.00271568	1.68325	-0.00206007	0.000178648
RomeroCanyon	32.4247	-110.905	860.15	1967	2015	48	7	9	6	9	0.857143	1	0.142857	1.24821	2.13572	0.396718	-0.0289681	6.05297	0.0325754	0.056714
RinconCreek	32.1329	-110.734	877.21	1958	2015	57	5	4	4	3	0.8	0.75	-0.05	1.15999	1.74008	0.187592	-0.0513894	-3.32844	0.0101175	0.0535377
PantanoRiver	32.2368	-110.838	774.9	1960	2015	55	5	8	3	4	0.6	0.5	-0.1	1.11672	1.49619	0.34556	-0.0544425	-11.9134	-0.022734	0.0250163
PineryCanyon	31.9697	-109.322	1732.1	1967	2015	48	5	6	4	6	0.8	1	0.2	1.2058	2.152	0.448577	-0.0397708	8.22753	0.00600962	0.0186894
Sycamore	31.3878	-110.691	1664.51	1968	2015	47	5	6	5	6	1	1	0	1.22253	1.69756	0.288081	-0.0875366	-18.1967	-0.0332196	0.0341443
PearceRd	31.9071	-109.904	1435	1961	2015	54	4	9	3	6	0.75	0.666667	-0.0833333	1.12586	2.01981	0.327205	-0.0711616	-22.0401	-0.0251075	0.038935

## Sheet: fig. S1 climate validation
station_id	crn	year	actual_tday_avg	actual_precip_avg	projected_tday_avg	projected_precip_avg
AJO_29_S	53168	2013	29.2063	0.563836	30.9309	0.650938
AMADO_23_W	53006	2013	26.7468	0.662192	27.76	1.14479
BOWIE_23_SS3	3085	2013	23.2956	0.855616	24.3212	1.27603
CAMERON_25_SSE	53159	2013	22.1732	0.323562	22.8639	0.506085
CAMPVERDE_3_N	53160	2013	25.8693	0.704384	27.299	1.0452
COOLIDGE_5_W	53162	2013	29.7488	0.752603	31.8561	0.636052
ELGIN_5_S	53132	2013	24.1814	1.05462	24.0009	1.24795
FREDONIA_7_SSE	53183	2013	20.6016	0.412329	21.2898	0.924479
GILABEND_3_ENE	53176	2013	30.7707	0.340822	32.3651	0.499467
HEBER_3_SE	53170	2013	17.849	1.07151	19.7216	1.30976
HOLBROOK_17_ESE	3077	2013	20.9052	0.649589	22.6742	0.598716
KAYENTA_16_WSW	53169	2013	15.857	0.866027	18.36	0.759952
KINGMAN_8_NE	53180	2013	24.5745	0.396438	25.7579	0.674994
LAKEHAVASUCITY_19_SE	53172	2013	31.1329	0.314521	30.8584	0.362828
MEADVIEW_7_N	53184	2013	24.5362	0.517808	26.9643	0.481732
PAGE_9_WSW	53164	2013	24.4504	0.276438	22.5404	0.57962
PHOENIX_7_S	53156	2013	29.3288	0.52137	30.4086	0.653446
SAFFORD_5_NNE	53181	2013	27.4745	0.430959	27.3979	0.665169
TSAILE_1_SSW	53011	2013	16.5189	0.814247	17.2839	0.789582
TUCSON_11_W	53131	2013	28.3408	0.712877	30.1244	0.835085
WHITERIVER_A_1_SW	53019	2013	22.6099	0.923014	21.4904	1.52906
WILLIAMS_35_NNW	53155	2013	18.8077	0.835342	20.6509	1.1835
YUMA_27_ENE	53154	2013	30.8129	0.209863	30.8636	0.258561

## Sheet: fig. S2 perch data
site_name	liz_id	morph	perch	blue_bin	yellow_bin	orange_bin
AguaCaliente	AG03	yellow-blue	snag	1	1	0
AguaCaliente	AG05	blue	snag	1	0	0
AguaCaliente	AG07	orange-blue	snag	1	0	1
AguaCaliente	AG01	yellow-blue	tree	1	1	0
AguaCaliente	AG10	orange-blue	tree	1	0	1
AguaCaliente	AG14	orange-blue	tree	1	0	1
AguaCaliente	AG15	blue	tree	1	0	0
AguaCaliente	AG17	blue	tree	1	0	0
AguaCaliente	AG22	orange-blue	tree	1	0	1
AguaCaliente	AG23	orange-blue	tree	1	0	1
AguaCaliente	AG25	orange-blue	tree	1	0	1
AguaCaliente	AG26	blue	tree	1	0	0
AguaCaliente	AG02	orange-yellow	tree	0	1	1
AguaCaliente	AG11	orange-yellow	tree	0	1	1
AguaCaliente	AG16	orange-yellow	tree	0	1	1
AguaCaliente	AG29	orange-yellow	tree	0	1	1
AguaCaliente	AG31	orange-yellow	tree	0	1	1
AguaCalienteWest	TW02	orange-blue	tree	1	0	1
AguaCalienteWest	TW04	blue	tree	1	0	0
AguaCalienteWest	TW07	blue	tree	1	0	0
AguaCalienteWest	TW09	yellow-blue	tree	1	1	0
AguaCalienteWest	TW01	orange-yellow	rock	0	1	1
AguaCalienteWest	TW05	orange-yellow	tree	0	1	1
AguaCalienteWest	TW08	orange-yellow	tree	0	1	1
AguirreSprings	2	blue	rock	1	0	0
AguirreSprings	7	blue	rock	1	0	0
AguirreSprings	9	blue	rock	1	0	0
AguirreSprings	11	yellow-blue	rock	1	1	0
AguirreSprings	12	yellow-blue	rock	1	1	0
AguirreSprings	15	yellow-blue	rock	1	1	0
AguirreSprings	16	yellow-blue	rock	1	1	0
AguirreSprings	21	blue	rock	1	0	0
AguirreSprings	10	blue	tree	1	0	0
AguirreSprings	4	yellow	rock	0	1	0
AguirreSprings	5	yellow	rock	0	1	0
AguirreSprings	6	orange	rock	0	0	1
AguirreSprings	22	orange	rock	0	0	1
AguirreSprings	23	orange-yellow	tree	0	1	1
AppletonRanch	1	blue	tree	1	0	0
AppletonRanch	4	blue	tree	1	0	0
AppletonRanch	7	yellow-blue	tree	1	1	0
AppletonRanch	8	yellow-blue	tree	1	1	0
AppletonRanch	10	yellow-blue	tree	1	1	0
AppletonRanch	13	yellow-blue	tree	1	1	0
AppletonRanch	14	yellow-blue	tree	1	1	0
AppletonRanch	15	blue	tree	1	0	0
AppletonRanch	18	yellow-blue	tree	1	1	0
AppletonRanch	20	yellow-blue	tree	1	1	0
AppletonRanch	11	orange-blue	tree	1	0	1
AppletonRanch	3	orange	snag	0	0	1
AppletonRanchHB	N15	blue	snag	1	0	0
AppletonRanchHB	N20	yellow-blue	snag	1	1	0
AppletonRanchHB	N25	blue	snag	1	0	0
AppletonRanchHB	N29	yellow-blue	snag	1	1	0
AppletonRanchHB	N40	yellow-blue	snag	1	1	0
AppletonRanchHB	N07	yellow-blue	tree	1	1	0
AppletonRanchHB	N18	blue	tree	1	0	0
AppletonRanchHB	N21	yellow-blue	tree	1	1	0
AppletonRanchHB	N30	blue	tree	1	0	0
AppletonRanchHB	N31	blue	tree	1	0	0
AppletonRanchHB	N34	blue	tree	1	0	0
AppletonRanchHB	N36	yellow-blue	tree	1	1	0
AppletonRanchHB	N38	orange-blue	tree	1	0	1
AppletonRanchHB	N21	blue	tree	1	0	0
AppletonRanchHB	N51	blue	tree	1	0	0
AppletonRanchHB	N06	yellow	snag	0	1	0
AppletonRanchHB	N28	yellow	snag	0	1	0
AppletonRanchHB	N43	yellow	snag	0	1	0
AppletonRanchHB	N03	yellow	tree	0	1	0
AppletonRanchHB	N11	yellow	tree	0	1	0
AppletonRanchHB	N13	yellow	tree	0	1	0
AppletonRanchHB	N50	yellow	tree	0	1	0
AppletonRanchLB	S02	blue	tree	1	0	0
AppletonRanchLB	S03	blue	tree	1	0	0
AppletonRanchLB	S07	blue	tree	1	0	0
AppletonRanchLB	S13	blue	tree	1	0	0
AppletonRanchLB	S21	yellow-blue	tree	1	1	0
AppletonRanchLB	S24	blue	tree	1	0	0
AppletonRanchLB	S25	blue	tree	1	0	0
AppletonRanchLB	S27	blue	tree	1	0	0
AppletonRanchLB	S32	blue	tree	1	0	0
AppletonRanchLB	S34	yellow-blue	tree	1	1	0
AppletonRanchLB	S35	yellow-blue	tree	1	1	0
AppletonRanchLB	S36	blue	tree	1	0	0
AppletonRanchLB	S37	yellow-blue	tree	1	1	0
AppletonRanchLB	S38	blue	tree	1	0	0
AppletonRanchLB	S15	orange-blue	tree	1	0	1
AppletonRanchLB	S18	blue	tree	1	0	0
AppletonRanchLB	S30	blue	tree	1	0	0
AppletonRanchLB	S06	yellow	snag	0	1	0
AppletonRanchLB	S10	orange-yellow	snag	0	1	1
AppletonRanchLB	S15	yellow	snag	0	1	0
AppletonRanchLB	S26	yellow	snag	0	1	0
AppletonRanchLB	S12	yellow	tree	0	1	0
AppletonRanchWS	WU09	blue	snag	1	0	0
AppletonRanchWS	WU04	orange-blue	tree	1	0	1
AppletonRanchWS	WU01	yellow-blue	tree	1	1	0
AppletonRanchWS	WU13	blue	tree	1	0	0
AppletonRanchWS	WU10	yellow	snag	0	1	0
AppletonRanchWS	WU06	yellow	tree	0	1	0
Arivaca	AR09	yellow-blue	tree	1	1	0
Arivaca	AR14	blue	snag	1	0	0
Arivaca	AR01	blue	tree	1	0	0
Arivaca	AR06	yellow-blue	tree	1	1	0
Arivaca	AR08	blue	tree	1	0	0
Arivaca	AR10	yellow-blue	tree	1	1	0
Arivaca	AR11	blue	tree	1	0	0
Arivaca	AR16	blue	tree	1	0	0
Arivaca	AR03	orange-yellow	tree	0	1	1
Arivaca	AR13	orange-yellow	tree	0	1	1
BearCanyonH	BR07	blue	rock	1	0	0
BearCanyonH	BR15	blue	snag	1	0	0
BearCanyonH	BR19	orange-blue	snag	1	0	1
BearCanyonH	BR25	yellow-blue	snag	1	1	0
BearCanyonH	BR31	blue	snag	1	0	0
BearCanyonH	BR01	blue	tree	1	0	0
BearCanyonH	BR05	blue	tree	1	0	0
BearCanyonH	BR06	blue	tree	1	0	0
BearCanyonH	BR12	yellow-blue	tree	1	1	0
BearCanyonH	BR13	orange-blue	tree	1	0	1
BearCanyonH	BR16	yellow-blue	tree	1	1	0
BearCanyonH	BR21	yellow-blue	tree	1	1	0
BearCanyonH	BR29	blue	tree	1	0	0
BearCanyonH	BR30	yellow	rock	0	1	0
BearCanyonH	BR10	yellow	snag	0	1	0
BearCanyonH	BR28	yellow	snag	0	1	0
BearCanyonH	BR03	yellow	tree	0	1	0
BearCanyonH	BR03	yellow	tree	0	1	0
BearCanyonH	BR08	yellow	tree	0	1	0
BearCanyonH	BR09	yellow	tree	0	1	0
BearCanyonH	BR11	yellow	tree	0	1	0
BearCanyonH	BR22	yellow	tree	0	1	0
BearCanyonH	BR27	yellow	tree	0	1	0
BearPicnic	BE05	yellow-blue	tree	1	1	0
BearPicnic	BE09	yellow-blue	tree	1	1	0
BearPicnic	BE12	orange-blue	tree	1	0	1
BearPicnic	BE13	blue	tree	1	0	0
BearTrail	TB03	yellow-blue	tree	1	1	0
BearTrail	TB04	orange-blue	tree	1	0	1
BearTrail	TB06	blue	tree	1	0	0
BearTrail	TB09	blue	tree	1	0	0
BearTrail	TB11	blue	tree	1	0	0
BearTrail	TB05	orange	tree	0	0	1
BigBendRanchSP	5	blue	tree	1	0	0
BigBendRanchSP	7	blue	snag	1	0	0
BigBendRanchSP	12	blue	snag	1	0	0
BigBendRanchSP	4	blue	tree	1	0	0
BigBendRanchSP	14	blue	tree	1	0	0
BigBendRanchSP	15	blue	tree	1	0	0
BigBendRanchSP	16	orange	tree	0	0	1
BoxCanyon	BX11	blue	tree	1	0	0
BoxCanyon	BX01	blue	tree	1	0	0
BoxCanyon	BX02	yellow-blue	tree	1	1	0
BoxCanyon	BX03	blue	tree	1	0	0
BoxCanyon	BX05	orange-blue	tree	1	0	1
BoxCanyon	BX08	orange-blue	tree	1	0	1
BoxCanyon	BX10	orange-yellow	tree	0	1	1
Calabasas	CB12	yellow-blue	snag	1	1	0
Calabasas	CB01	blue	tree	1	0	0
Calabasas	CB09	orange-blue	tree	1	0	1
Calabasas	CB13	blue	tree	1	0	0
Calabasas	CB16	blue	tree	1	0	0
Calabasas	CB07	orange-yellow	tree	0	1	1
Calabasas	CB15	orange-yellow	tree	0	1	1
CampbellAve	CA03	orange-blue	snag	1	0	1
CampbellAve	CA02	orange-blue	tree	1	0	1
CampbellAve	CA05	yellow-blue	tree	1	1	0
CampbellAve	CA09	yellow-blue	tree	1	1	0
CampbellAve	CA11	yellow-blue	tree	1	1	0
CampbellAve	CA04	orange-yellow	snag	0	1	1
CampVerde	5	blue	snag	1	0	0
CampVerde	6	yellow-blue	snag	1	1	0
CampVerde	9	blue	snag	1	0	0
CampVerde	10	blue	snag	1	0	0
CampVerde	11	yellow-blue	snag	1	1	0
CampVerde	12	blue	snag	1	0	0
CampVerde	13	yellow-blue	snag	1	1	0
CampVerde	17	blue	snag	1	0	0
CampVerde	19	yellow-blue	snag	1	1	0
CampVerde	20	blue	snag	1	0	0
CampVerde	1	orange-yellow	snag	0	1	1
CampVerde	3	yellow	snag	0	1	0
CampVerde	18	orange-yellow	snag	0	1	1
CanadaDelOroB	W3	orange-blue	tree	1	0	1
CanadaDelOroB	W4	orange-blue	tree	1	0	1
CanadaDelOroB	W6	blue	tree	1	0	0
CanadaDelOroB	W7	blue	tree	1	0	0
CanadaDelOroB	W12	orange-blue	tree	1	0	1
CanadaDelOroB	W13	orange-blue	tree	1	0	1
CanadaDelOroB	W14	orange-blue	tree	1	0	1
CanadaDelOro	CD01	orange-blue	tree	1	0	1
CanadaDelOro	CD02	orange-blue	tree	1	0	1
CanadaDelOro	CD04	orange-blue	tree	1	0	1
CanadaDelOro	CD05	orange-blue	tree	1	0	1
CanadaDelOro	CD06	yellow-blue	tree	1	1	0
CanadaDelOro	CD07	yellow-blue	tree	1	1	0
CanadaDelOro	CD09	blue	tree	1	0	0
CanadaDelOro	CD10	orange-blue	tree	1	0	1
CanadaDelOro	CD11	blue	tree	1	0	0
CanadaDelOro	CD08	orange-yellow	snag	0	1	1
CanadaDelOroB	W19	orange-yellow	tree	0	1	1
CanadaDelOroB	W20	orange-yellow	tree	0	1	1
CapitalReefUT	1	blue	rock	1	0	0
CapitalReefUT	7	blue	rock	1	0	0
CapitalReefUT	13	yellow-blue	rock	1	1	0
CapitalReefUT	12	yellow	rock	0	1	0
Dodge	DG01	orange-blue	tree	1	0	1
Dodge	DG05	yellow-blue	tree	1	1	0
Dodge	DG08	blue	tree	1	0	0
Dodge	DG11	orange-blue	tree	1	0	1
FranklinMtnTX	1	blue	rock	1	0	0
FranklinMtnTX	2	blue	rock	1	0	0
FranklinMtnTX	3	blue	rock	1	0	0
FranklinMtnTX	4	blue	rock	1	0	0
FranklinMtnTX	5	blue	rock	1	0	0
FranklinMtnTX	7	blue	rock	1	0	0
FranklinMtnTX	8	blue	rock	1	0	0
FranklinMtnTX	9	blue	rock	1	0	0
FranklinMtnTX	10	blue	rock	1	0	0
FranklinMtnTX	11	blue	rock	1	0	0
FranklinMtnTX	12	blue	rock	1	0	0
FranklinMtnTX	13	blue	rock	1	0	0
FranklinMtnTX	14	blue	rock	1	0	0
FranklinMtnTX	15	blue	rock	1	0	0
FranklinMtnTX	16	blue	rock	1	0	0
FranklinMtnTX	17	blue	rock	1	0	0
FranklinMtnTX	18	blue	rock	1	0	0
FranklinMtnTX	19	blue	rock	1	0	0
FranklinMtnTX	20	blue	rock	1	0	0
GardnerCanyon	GR18	yellow-blue	tree	1	1	0
GardnerCanyonB	W2	yellow-blue	snag	1	1	0
GardnerCanyonB	W7	blue	snag	1	0	0
GardnerCanyonB	W8	blue	snag	1	0	0
GardnerCanyonB	W16	yellow-blue	snag	1	1	0
GardnerCanyonB	W20	blue	snag	1	0	0
GardnerCanyon	GR06	orange-blue	snag	1	0	1
GardnerCanyon	GR09	yellow-blue	snag	1	1	0
GardnerCanyon	GR12	yellow-blue	snag	1	1	0
GardnerCanyon	GR13	yellow-blue	snag	1	1	0
GardnerCanyonB	W12	blue	tree	1	0	0
GardnerCanyon	GR04	blue	tree	1	0	0
GardnerCanyon	GR07	orange-blue	tree	1	0	1
GardnerCanyon	GR11	blue	tree	1	0	0
GardnerCanyon	GR20	blue	tree	1	0	0
GardnerCanyon	GR21	yellow-blue	tree	1	1	0
GardnerCanyonB	W4	orange	snag	0	0	1
GardnerCanyonB	W13	orange	snag	0	0	1
GardnerCanyonB	W14	orange	snag	0	0	1
GardnerCanyonB	W19	orange	snag	0	0	1
GarnerSP	1	blue	rock	1	0	0
GarnerSP	2	blue	rock	1	0	0
GarnerSP	5	blue	rock	1	0	0
GarnerSP	6	blue	rock	1	0	0
GarnerSP	7	blue	rock	1	0	0
GarnerSP	8	blue	rock	1	0	0
GarnerSP	10	blue	rock	1	0	0
GarnerSP	11	blue	rock	1	0	0
GarnerSP	14	blue	rock	1	0	0
GomezPeak	13	blue	tree	1	0	0
GomezPeak	2	blue	rock	1	0	0
GomezPeak	3	blue	rock	1	0	0
GomezPeak	5	blue	rock	1	0	0
GomezPeak	6	blue	rock	1	0	0
GomezPeak	7	blue	rock	1	0	0
GomezPeak	8	blue	rock	1	0	0
GomezPeak	10	blue	rock	1	0	0
GomezPeak	16	blue	rock	1	0	0
GomezPeak	18	blue	rock	1	0	0
GomezPeak	11	blue	snag	1	0	0
GomezPeak	19	blue	tree	1	0	0
GuadalupeRiverSP	11	blue	rock	1	0	0
GuadalupeRiverSP	13	blue	rock	1	0	0
GuadalupeRiverSP	14	blue	rock	1	0	0
GuadalupeRiverSP	8	blue	snag	1	0	0
GuadalupeRiverSP	2	blue	tree	1	0	0
GuadalupeRiverSP	3	blue	tree	1	0	0
GuadalupeRiverSP	4	blue	tree	1	0	0
GuadalupeRiverSP	5	blue	tree	1	0	0
GuadalupeRiverSP	10	blue	tree	1	0	0
HoughtonRd	HO01	yellow-blue	tree	1	1	0
HoughtonRd	HO03	blue	tree	1	0	0
HoughtonRd	HO04	yellow-blue	tree	1	1	0
HoughtonRd	HO05	orange-blue	tree	1	0	1
HoughtonRd	HO06	blue	tree	1	0	0
HoughtonRd	HO08	orange-blue	tree	1	0	1
LakeMary	1	yellow-blue	rock	1	1	0
LakeMary	2	yellow-blue	rock	1	1	0
LakeMary	5	yellow-blue	rock	1	1	0
LakeMary	9	orange-blue	rock	1	0	1
LakeMary	12	yellow-blue	rock	1	1	0
LakeMary	15	yellow-blue	rock	1	1	0
LakeMary	16	yellow-blue	rock	1	1	0
LakeMary	17	orange-blue	rock	1	0	1
LakeMary	10	yellow-blue	snag	1	1	0
LakeMary	4	orange-yellow	rock	0	1	1
LakeMary	18	yellow	rock	0	1	0
LoneStarMine	LS03	orange-blue	rock	1	0	1
LoneStarMine	LS07	blue	snag	1	0	0
LoneStarMine	LS07	orange-blue	snag	1	0	1
LoneStarMine	LS02	yellow-blue	tree	1	1	0
LoneStarMine	LS04	orange-blue	tree	1	0	1
LoneStarMine	LS10	orange-blue	tree	1	0	1
LoneStarMine	LS11	blue	tree	1	0	0
LoneStarMine	LS12	yellow-blue	tree	1	1	0
LoneStarMine	LS13	orange-blue	tree	1	0	1
LoneStarMine	LS01	orange-yellow	rock	0	1	1
MalpaiRanch	MA01	blue	tree	1	0	0
MalpaiRanch	MA03	blue	tree	1	0	0
MalpaiRanch	MA07	orange-blue	tree	1	0	1
MalpaiRanch	MA08	blue	tree	1	0	0
MalpaiRanch	MA09	yellow-blue	tree	1	1	0
MalpaiRanch	MA12	blue	tree	1	0	0
MalpaiRanch	MA13	blue	tree	1	0	0
MalpaiRanch	MA14	orange-blue	tree	1	0	1
MalpaiRanch	MA16	orange-blue	tree	1	0	1
MalpaiRanch	MA17	blue	tree	1	0	0
MalpaiRanch	MA18	orange-blue	tree	1	0	1
MalpaiRanch	MB01	orange-blue	tree	1	0	1
MalpaiRanch	MB03	blue	tree	1	0	0
MalpaiRanch	MB04	blue	tree	1	0	0
MalpaiRanch	MB12	yellow-blue	tree	1	1	0
MalpaiRanch	MB17	orange-blue	tree	1	0	1
MalpaiRanch	MB20	blue	tree	1	0	0
MalpaiRanch	MA11	yellow	tree	0	1	0
MalpaiRanch	MB06	orange	tree	0	0	1
MalpaiRanch	MB07	orange-yellow	tree	0	1	1
MalpaiRanch	MB10	yellow	tree	0	1	0
MalpaiRanch	MB14	yellow	tree	0	1	0
McDonaldRanch	HA02	orange-blue	tree	1	0	1
McDonaldRanch	HA03	blue	snag	1	0	0
McDonaldRanch	HA04	blue	tree	1	0	0
McDonaldRanch	HA05	blue	snag	1	0	0
McDonaldRanch	HA06	blue	snag	1	0	0
McDonaldRanch	HA08	yellow-blue	tree	1	1	0
McDonaldRanch	HA12	yellow-blue	tree	1	1	0
McDonaldRanch	HA12	blue	snag	1	0	0
McDonaldRanch	HA13	blue	snag	1	0	0
McDonaldRanch	HA14	yellow-blue	tree	1	1	0
McDonaldRanch	HA15	blue	tree	1	0	0
McDonaldRanch	HA17	blue	tree	1	0	0
McDonaldRanch	HA18	orange-blue	tree	1	0	1
McDonaldRanch	HA22	orange-blue	tree	1	0	1
McDonaldRanch	HB02	orange-blue	snag	1	0	1
McDonaldRanch	HB03	blue	snag	1	0	0
McDonaldRanch	HB06	orange-blue	tree	1	0	1
McDonaldRanch	HB07	blue	tree	1	0	0
McDonaldRanch	HB11	blue	tree	1	0	0
McDonaldRanch	HB14	blue	tree	1	0	0
McDonaldRanch	HB15	orange-blue	tree	1	0	1
McDonaldRanch	HB16	blue	tree	1	0	0
McDonaldRanch	HB19	blue	tree	1	0	0
McDonaldRanch	HB22	yellow-blue	tree	1	1	0
McDonaldRanch	HA20	orange-yellow	snag	0	1	1
McDonaldRanch	HB21	orange-yellow	snag	0	1	1
MillerCanyon	ML01	blue	snag	1	0	0
MillerCanyon	ML02	blue	tree	1	0	0
MillerCanyon	ML04	yellow-blue	tree	1	1	0
MillerCanyon	ML06	blue	snag	1	0	0
MillerCanyon	ML07	blue	snag	1	0	0
MillerCanyon	ML08	blue	snag	1	0	0
MillerCanyon	ML09	blue	snag	1	0	0
MillerCanyon	ML11	blue	snag	1	0	0
MillerCanyon	ML12	blue	tree	1	0	0
MillerCanyon	ML13	blue	tree	1	0	0
MillerCanyon	ML15	blue	snag	1	0	0
MillerCanyon	ML17	blue	tree	1	0	0
MillerCanyon	ML19	blue	snag	1	0	0
MillerCanyon	ML20	blue	tree	1	0	0
MillerCanyon	ML22	blue	tree	1	0	0
MillerCanyon	ML05	orange-yellow	snag	0	1	1
MillerCanyon	ML14	yellow	snag	0	1	0
MonumentValley	4	blue	rock	1	0	0
MonumentValley	12	blue	rock	1	0	0
MonumentValley	15	blue	rock	1	0	0
MonumentValley	1	orange-yellow	rock	0	1	1
MonumentValley	2	orange	rock	0	0	1
MonumentValley	6	yellow	rock	0	1	0
MonumentValley	8	orange	rock	0	0	1
MonumentValley	11	yellow	rock	0	1	0
MonumentValley	17	yellow	rock	0	1	0
MonumentValley	18	orange-yellow	rock	0	1	1
MonumentValley	19	orange-yellow	rock	0	1	1
NaturalBridges	1	orange-yellow	rock	0	1	1
NaturalBridges	5	orange-yellow	rock	0	1	1
NaturalBridges	6	orange-yellow	rock	0	1	1
NaturalBridges	10	orange	rock	0	0	1
NaturalBridges	11	orange	rock	0	0	1
NaturalBridges	12	yellow	rock	0	1	0
NaturalBridges	18	orange	rock	0	0	1
NaturalBridges	19	orange-yellow	rock	0	1	1
NaturalBridges	20	yellow	rock	0	1	0
NaturalBridges	2	yellow	snag	0	1	0
NaturalBridges	3	orange	snag	0	0	1
NaturalBridges	14	orange	snag	0	0	1
NaturalBridges	16	orange	snag	0	0	1
NaturalBridges	17	orange	snag	0	0	1
NaturalBridges	9	orange	tree	0	0	1
Nogales	2	yellow-blue	tree	1	1	0
Nogales	6	orange-blue	tree	1	0	1
Nogales	9	blue	tree	1	0	0
Nogales	12	orange-blue	tree	1	0	1
Nogales	20	yellow-blue	tree	1	1	0
Nogales	10	orange	tree	0	0	1
Nogales	16	orange	tree	0	0	1
Nogales	17	orange-yellow	tree	0	1	1
NoonCreek	NC01	orange-blue	rock	1	0	1
NoonCreek	NC03	blue	rock	1	0	0
NoonCreek	NC02	yellow	rock	0	1	0
NoonCreek	NC04	yellow	rock	0	1	0
PantanoRiver	PR11	orange-blue	tree	1	0	1
PantanoRiver	PR01	blue	tree	1	0	0
PantanoRiver	PR04	blue	tree	1	0	0
PantanoRiver	PR06	yellow-blue	tree	1	1	0
PantanoRiver	PR02	orange-yellow	rock	0	1	1
PantanoRiver	PR08	yellow	rock	0	1	0
PantanoRiver	PR13	orange	tree	0	0	1
PantanoRiver	PR14	orange-yellow	tree	0	1	1
PearceRd	PR04	orange-blue	snag	1	0	1
PearceRd	PR05	blue	snag	1	0	0
PearceRd	PR18	blue	snag	1	0	0
PearceRd	PR02	blue	tree	1	0	0
PearceRd	PR07	orange-blue	tree	1	0	1
PearceRd	PR17	blue	tree	1	0	0
PearceRd	PR08	orange-yellow	tree	0	1	1
PearceRd	PR11	yellow	tree	0	1	0
PearceRd	PR16	yellow	tree	0	1	0
PineryCanyonA	PA04	blue	snag	1	0	0
PineryCanyonA	PA08	blue	snag	1	0	0
PineryCanyonA	PA11	yellow-blue	snag	1	1	0
PineryCanyonB	PB08	blue	snag	1	0	0
PineryCanyonB	PB04	blue	tree	1	0	0
PineryCanyonB	PB10	yellow-blue	tree	1	1	0
PineryCanyonB	PB13	blue	tree	1	0	0
Portal	1	blue	rock	1	0	0
Portal	2	blue	rock	1	0	0
Portal	3	blue	rock	1	0	0
Portal	5	blue	snag	1	0	0
Portal	6	blue	snag	1	0	0
Portal	7	blue	snag	1	0	0
Portal	10	blue	snag	1	0	0
Portal	12	blue	snag	1	0	0
Portal	19	blue	snag	1	0	0
Portal	4	blue	tree	1	0	0
Portal	13	blue	tree	1	0	0
Portal	14	blue	tree	1	0	0
Portal	16	blue	tree	1	0	0
RillitoRiver	RI05	orange-blue	tree	1	0	1
RillitoRiver	RI07	yellow-blue	tree	1	1	0
RillitoRiver	RI08	blue	tree	1	0	0
RillitoRiver	RI09	orange-blue	tree	1	0	1
RillitoRiver	RI14	blue	tree	1	0	0
RillitoRiver	RI15	blue	tree	1	0	0
RillitoRiver	RI16	orange-blue	tree	1	0	1
RillitoRiver	RI17	blue	tree	1	0	0
RillitoRiver	RI19	blue	tree	1	0	0
RinconCreek	RC01	blue	tree	1	0	0
RinconCreek	RC03	yellow-blue	tree	1	1	0
RinconCreek	RC06	blue	tree	1	0	0
RinconCreek	RC08	orange-yellow	tree	0	1	1
RodeoNM	6	blue	rock	1	0	0
RodeoNM	9	blue	rock	1	0	0
RodeoNM	11	blue	rock	1	0	0
RodeoNM	13	blue	rock	1	0	0
RodeoNM	17	blue	rock	1	0	0
RodeoNM	19	blue	rock	1	0	0
RodeoNM	20	yellow-blue	rock	1	1	0
RodeoNM	1	yellow	rock	0	1	0
RodeoNM	4	yellow	rock	0	1	0
RomeroCanyon	RM12	yellow-blue	rock	1	1	0
RomeroCanyon	RM13	orange-blue	rock	1	0	1
RomeroCanyon	RM15	orange-blue	rock	1	0	1
RomeroCanyon	RM16	orange-blue	rock	1	0	1
RomeroCanyon	RM18	orange-blue	rock	1	0	1
RomeroCanyon	RM01	yellow-blue	tree	1	1	0
RomeroCanyon	RM02	yellow-blue	tree	1	1	0
RomeroCanyon	RM03	blue	tree	1	0	0
RomeroCanyon	RM06	blue	tree	1	0	0
SabinoCanyonRd	SB15	blue	rock	1	0	0
SabinoCanyonRd	SB18	orange-blue	rock	1	0	1
SabinoCanyonRd	SB02	orange-blue	tree	1	0	1
SabinoCanyonRd	SB03	blue	tree	1	0	0
SabinoCanyonRd	SB08	blue	tree	1	0	0
SabinoCanyonRd	SB09	yellow-blue	tree	1	1	0
SabinoDam	SD05	blue	rock	1	0	0
SabinoDam	SD14	orange-blue	rock	1	0	1
SabinoDam	SD09	yellow-blue	snag	1	1	0
SabinoDam	SD02	blue	tree	1	0	0
SabinoDam	SD03	orange-blue	tree	1	0	1
SabinoDam	SD04	blue	tree	1	0	0
SabinoDam	SD08	blue	tree	1	0	0
SabinoDam	SD10	yellow-blue	tree	1	1	0
SabinoDam	SD12	orange-blue	tree	1	0	1
SabinoDam	SD16	blue	tree	1	0	0
SabinoDam	SD17	blue	tree	1	0	0
SabinoDam	SD20	blue	tree	1	0	0
SabinoDam	SD06	orange-yellow	tree	0	1	1
SanBernardinoNWF	SA01	blue	tree	1	0	0
SanBernardinoNWF	SA05	blue	tree	1	0	0
SanBernardinoNWF	SA06	blue	tree	1	0	0
SanBernardinoNWF	SA08	yellow-blue	tree	1	1	0
SanBernardinoNWF	SA09	blue	tree	1	0	0
SanBernardinoNWF	SA10	orange-blue	tree	1	0	1
SanBernardinoNWF	SA14	yellow-blue	tree	1	1	0
SanBernardinoNWF	SA16	blue	tree	1	0	0
SanBernardinoNWF	SB01	yellow-blue	tree	1	1	0
SanBernardinoNWF	SB02	blue	tree	1	0	0
SanBernardinoNWF	SB04	yellow-blue	tree	1	1	0
SanBernardinoNWF	SB05	yellow-blue	tree	1	1	0
SanBernardinoNWF	SB06	yellow-blue	tree	1	1	0
SanBernardinoNWF	SB07	orange-blue	tree	1	0	1
SanBernardinoNWF	SB11	blue	tree	1	0	0
SanBernardinoNWF	SB12	blue	tree	1	0	0
SanBernardinoNWF	SA02	yellow	tree	0	1	0
SanBernardinoNWF	SA04	orange-yellow	tree	0	1	1
SanBernardinoNWF	SB08	yellow	tree	0	1	0
SilverCityNM	1	blue	rock	1	0	0
SilverCityNM	2	blue	rock	1	0	0
SilverCityNM	3	blue	rock	1	0	0
SilverCityNM	4	blue	rock	1	0	0
SilverCityNM	11	blue	rock	1	0	0
SilverCityNM	13	blue	rock	1	0	0
SilverCityNM	18	blue	rock	1	0	0
SilverCityNM	19	blue	rock	1	0	0
SilverCityNM	5	yellow	rock	0	1	0
SilverCityNM	6	yellow	rock	0	1	0
SilverCityNM	8	yellow	rock	0	1	0
SilverCityNM	10	yellow	rock	0	1	0
SilverCityNM	15	yellow	rock	0	1	0
Sunnyside	SN04	blue	rock	1	0	0
Sunnyside	SN07	blue	rock	1	0	0
Sunnyside	SN02	blue	snag	1	0	0
Sunnyside	DR01	yellow-blue	tree	1	1	0
Sunnyside	SN06	yellow	snag	0	1	0
Sunnyside	SN03	yellow	rock	0	1	0
SycamoreCanyon	SY07	blue	snag	1	0	0
SycamoreCanyon	SY01	yellow-blue	tree	1	1	0
SycamoreCanyon	SY03	blue	tree	1	0	0
SycamoreCanyon	SY04	blue	tree	1	0	0
SycamoreCanyon	SY08	yellow-blue	tree	1	1	0
SycamoreCanyon	SY10	yellow-blue	tree	1	1	0
Tanque14	TB02	blue	tree	1	0	0
Tanque14	TB03	yellow-blue	tree	1	1	0
Tanque14	TB04	blue	tree	1	0	0
Tanque14	TB01	orange-yellow	tree	0	1	1
Tanque20	TC02	blue	tree	1	0	0
Tanque20	TC05	blue	tree	1	0	0
Tanque20	TC07	orange-blue	tree	1	0	1
Tanque20	TC09	blue	tree	1	0	0
TanqueFalls	TA01	orange-blue	rock	1	0	1
TanqueFalls	TA04	orange-blue	rock	1	0	1
TanqueFalls	TA05	orange-blue	rock	1	0	1
TanqueFalls	TA08	blue	rock	1	0	0
TanqueFalls	TA09	blue	rock	1	0	0
TanqueFalls	TA10	blue	rock	1	0	0
TanqueFalls	TA11	blue	rock	1	0	0
TanqueFalls	TA15	blue	rock	1	0	0
TanqueFalls	TA18	blue	rock	1	0	0
TanqueFalls	TA07	orange-blue	tree	1	0	1
TanqueFalls	TA13	yellow	rock	0	1	0
TanqueFalls	TA17	orange-yellow	rock	0	1	1
TontoNF	5	blue	rock	1	0	0
TontoNF	9	blue	rock	1	0	0
TontoNF	12	yellow-blue	rock	1	1	0
TontoNF	13	blue	rock	1	0	0
TontoNF	14	yellow-blue	rock	1	1	0
TontoNF	19	blue	rock	1	0	0
TontoNF	10	orange-blue	snag	1	0	1
TontoNF	3	yellow	snag	0	1	0
TontoNF	1	orange-yellow	tree	0	1	1
TontoNF	2	orange-yellow	tree	0	1	1
UniversityOfAZ	UA10	yellow-blue	tree	1	1	0
UniversityOfAZ	UA04	blue	rock	1	0	0
UniversityOfAZ	UA06	orange-blue	rock	1	0	1
UniversityOfAZ	UA02	blue	rock	1	0	0
UniversityOfAZ	UA15	orange-blue	tree	1	0	1
UniversityOfAZ	UA17	orange-blue	tree	1	0	1
UniversityOfAZ	UA01	yellow	snag	0	1	0
UniversityOfAZ	UA20	yellow	tree	0	1	0
Wickenburg	8	blue	tree	1	0	0
Wickenburg	10	blue	tree	1	0	0
Wickenburg	1	orange-blue	tree	1	0	1
Wickenburg	3	blue	tree	1	0	0
Wickenburg	4	blue	tree	1	0	0
Wickenburg	6	orange-blue	tree	1	0	1
Wickenburg	9	blue	tree	1	0	0
Wickenburg	11	orange-blue	tree	1	0	1
Wickenburg	12	blue	tree	1	0	0
Wickenburg	19	blue	tree	1	0	0
Wickenburg	15	yellow	tree	0	1	0
Wickenburg	16	yellow	tree	0	1	0
Yuma	1	blue	tree	1	0	0
Yuma	7	blue	tree	1	0	0
Yuma	8	yellow-blue	tree	1	1	0
Yuma	10	blue	tree	1	0	0
Yuma	12	orange	rock	0	0	1
Yuma	13	orange	rock	0	0	1
Yuma	2	yellow	tree	0	1	0
Yuma	4	yellow	tree	0	1	0
Yuma	5	yellow	tree	0	1	0
Yuma	6	yellow	tree	0	1	0
Yuma	9	yellow	tree	0	1	0

## Sheet: fig. S3 pie chart data
site/morph	num
AguaCaliente	17
blue	4
orange-blue	6
orange-yellow	5
yellow-blue	2
AguaCalienteWest	7
blue	2
orange-blue	1
orange-yellow	3
yellow-blue	1
AguirreSprings	14
blue	5
orange	2
orange-yellow	1
yellow	2
yellow-blue	4
AppletonRanch	12
blue	3
orange	1
orange-blue	1
yellow-blue	7
AppletonRanchHB	22
blue	8
orange-blue	1
yellow	7
yellow-blue	6
AppletonRanchLB	22
blue	12
orange-blue	1
orange-yellow	1
yellow	4
yellow-blue	4
AppletonRanchWS	6
blue	2
orange-blue	1
yellow	2
yellow-blue	1
Arivaca	10
blue	5
orange-yellow	2
yellow-blue	3
BearCanyonH	23
blue	7
orange-blue	2
yellow	10
yellow-blue	4
BearPicnic	4
blue	1
orange-blue	1
yellow-blue	2
BearTrail	6
blue	3
orange	1
orange-blue	1
yellow-blue	1
BigBendRanchSP	7
blue	6
orange	1
BoxCanyon	7
blue	3
orange-blue	2
orange-yellow	1
yellow-blue	1
Calabasas	7
blue	3
orange-blue	1
orange-yellow	2
yellow-blue	1
CampbellAve	6
orange-blue	2
orange-yellow	1
yellow-blue	3
CampVerde	13
blue	6
orange-yellow	2
yellow	1
yellow-blue	4
CanadaDelOro	10
blue	2
orange-blue	5
orange-yellow	1
yellow-blue	2
CanadaDelOroB	9
blue	2
orange-blue	5
orange-yellow	2
CapitalReefUT	4
blue	2
yellow	1
yellow-blue	1
Dodge	4
blue	1
orange-blue	2
yellow-blue	1
FranklinMtnTX	19
blue	19
GardnerCanyon	10
blue	3
orange-blue	2
yellow-blue	5
GardnerCanyonB	10
blue	4
orange	4
yellow-blue	2
GarnerSP	9
blue	9
GomezPeak	12
blue	12
GuadalupeRiverSP	9
blue	9
HoughtonRd	6
blue	2
orange-blue	2
yellow-blue	2
LakeMary	11
orange-blue	2
orange-yellow	1
yellow	1
yellow-blue	7
LoneStarMine	10
blue	2
orange-blue	5
orange-yellow	1
yellow-blue	2
MalpaiRanch	22
blue	9
orange	1
orange-blue	6
orange-yellow	1
yellow	3
yellow-blue	2
McDonaldRanch	26
blue	14
orange-blue	6
orange-yellow	2
yellow-blue	4
MillerCanyon	17
blue	14
orange-yellow	1
yellow	1
yellow-blue	1
MonumentValley	11
blue	3
orange	2
orange-yellow	3
yellow	3
NaturalBridges	15
orange	8
orange-yellow	4
yellow	3
Nogales	8
blue	1
orange	2
orange-blue	2
orange-yellow	1
yellow-blue	2
NoonCreek	4
blue	1
orange-blue	1
yellow	2
PantanoRiver	8
blue	2
orange	1
orange-blue	1
orange-yellow	2
yellow	1
yellow-blue	1
PearceRd	9
blue	4
orange-blue	2
orange-yellow	1
yellow	2
PineryCanyonA	3
blue	2
yellow-blue	1
PineryCanyonB	4
blue	3
yellow-blue	1
Portal	13
blue	13
RillitoRiver	9
blue	5
orange-blue	3
yellow-blue	1
RinconCreek	4
blue	2
orange-yellow	1
yellow-blue	1
RodeoNM	9
blue	6
yellow	2
yellow-blue	1
RomeroCanyon	9
blue	2
orange-blue	4
yellow-blue	3
SabinoCanyonRd	6
blue	3
orange-blue	2
yellow-blue	1
SabinoDam	13
blue	7
orange-blue	3
orange-yellow	1
yellow-blue	2
SanBernardinoNWF	19
blue	8
orange-blue	2
orange-yellow	1
yellow	2
yellow-blue	6
SilverCityNM	13
blue	8
yellow	5
Sunnyside	6
blue	3
yellow	2
yellow-blue	1
SycamoreCanyon	6
blue	3
yellow-blue	3
Tanque14	4
blue	2
orange-yellow	1
yellow-blue	1
Tanque20	4
blue	3
orange-blue	1
TanqueFalls	12
blue	6
orange-blue	4
orange-yellow	1
yellow	1
TontoNF	10
blue	4
orange-blue	1
orange-yellow	2
yellow	1
yellow-blue	2
UniversityOfAZ	8
blue	2
orange-blue	3
yellow	2
yellow-blue	1
Wickenburg	12
blue	7
orange-blue	3
yellow	2
Yuma	11
blue	3
orange	2
yellow	5
yellow-blue	1
Grand Total	601

## Sheet: fig. S4 biogeo patterns
site_name	b_prop	o_prop	y_prop	lat	long	elev
SanBernardinoNWF	0.842105	0.157895	0.473684	31.3427	-109.265	1139.8
MalpaiRanch	0.772727	0.363636	0.272727	31.3355	-109.302	1161.7
McDonaldRanch	0.923077	0.307692	0.230769	31.4746	-109.091	1438.3
AppletonRanchWS	0.666667	0.166667	0.5	31.5885	-110.509	1458.4
MillerCanyon	0.882353	0.0588235	0.176471	31.4265	-110.255	1554.2
AguaCaliente	0.705882	0.647059	0.411765	32.2832	-110.739	820.22
Arivaca	0.8	0.2	0.5	31.4675	-111.267	1291.74
BearCanyonH	0.565217	0.0869565	0.608696	31.3943	-110.339	1865.38
BearTrail	0.833333	0.333333	0.166667	32.2637	-110.647	1182.01
BearPicnic	1	0.25	0.5	32.3371	-110.692	1317.35
BoxCanyon	0.857143	0.428571	0.285714	31.8014	-110.764	1521.26
Calabasas	0.714286	0.428571	0.428571	31.3927	-111.035	1205.79
CampbellAve	0.833333	0.5	0.666667	32.3372	-110.928	899.16
CanadaDelOro	0.9	0.6	0.3	32.3947	-110.977	756.82
Sunnyside	0.666667	0	0.5	31.4395	-110.401	1790.5
Dodge	1	0.5	0.25	32.2714	-110.915	725.5
GardnerCanyon	1	0.2	0.5	31.7211	-110.717	1497.79
LoneStarMine	0.9	0.6	0.3	31.8325	-110.37	1496.26
SycamoreCanyon	1	0	0.5	31.3878	-110.691	1664.51
PearceRd	0.666667	0.333333	0.333333	31.9071	-109.904	1435
RomeroCanyon	1	0.444444	0.333333	32.4247	-110.905	860.15
SabinoCanyonRd	1	0.333333	0.166667	32.3133	-110.82	835.15
SabinoDam	0.923077	0.307692	0.230769	32.3149	-110.812	822.96
RillitoRiver	1	0.333333	0.111111	32.264	-110.841	754.38
PineryCanyonA	1	0	0.333333	31.9697	-109.322	1732.1
PineryCanyonB	1	0	0.25	31.9702	-109.335	1704.2
Tanque20	1	0.25	0	32.3257	-110.543	1199.7
Tanque14	0.75	0.25	0.5	32.2622	-110.65	1156.8
TanqueFalls	0.833333	0.416667	0.166667	32.2558	-110.654	956.46
PantanoRiver	0.5	0.5	0.5	32.2368	-110.838	774.9
RinconCreek	0.75	0.25	0.5	32.1329	-110.734	877.21
HoughtonRd	1	0.333333	0.333333	32.2907	-110.773	822.66
UniversityOfAZ	0.75	0.375	0.375	32.2308	-110.948	743.9
AguaCalienteWest	0.571429	0.571429	0.571429	32.2824	-110.74	820.7
AguirreSprings	0.642857	0.214286	0.5	32.3697	-106.562	1735.09
AppletonRanch	0.916667	0.166667	0.583333	31.6134	-110.509	1457.05
CanadaDelOro	0.777778	0.777778	0.222222	32.3966	-110.977	756.82
CapitalReefUT	0.75	0	0.5	38.2653	-111.257	2056.48
CampVerde	0.769231	0.538462	0.153846	34.5768	-111.852	930.65
GardnerCanyon	0.333333	0.666667	0.333333	31.721	-110.719	1497.79
LakeMary	0.818182	0.272727	0.818182	35.1927	-111.587	2083.26
MonumentValley	0.272727	0.454545	0.545455	37.0086	-110.307	1642.16
NaturalBridges	0	0.8	0.466667	37.6024	-110.015	1877.53
Nogales	0.625	0.625	0.375	31.3929	-110.985	1225.96
TontoNF	0.7	0.3	0.5	33.7696	-110.987	1383.48
SilverCityNM	0.615385	0	0.384615	32.5092	-108.539	1753.83
NoonCreek	0.5	0.25	0.5	32.6689	-109.794	1559.3
BigBendRanchSP	0.857143	0.142857	0	29.3014	-103.846	738.84
FranklinMtnTX	1	0	0	31.9151	-106.508	1590.86
GarnerSP	1	0	0	29.5953	-99.7438	547.57
GomezPeak	1	0	0	32.843	-108.284	2214.43
GuadalupeRiverSP	1	0	0	29.8673	-98.4982	344.43
Portal	1	0	0	31.9811	-109.367	1660.46
RodeoNM	0.777778	0	0.333333	31.9395	-108.95	1357.43
Wickenburg	0.833333	0.25	0.166667	33.9096	-112.676	586.85
Yuma	0.363636	0.181818	0.545455	32.7284	-114.619	37.02
AppletonRanchHB	0.681818	0.0454545	0.590909	31.6134	-110.509	1457
AppletonRanchLB	0.772727	0.0909091	0.409091	31.5944	-110.525	1493.9
